# Supplementary material for: Single-shot quantitative phase microscopy with color-multiplexed differential phase contrast (cDPC)
Source: PLoS One. 2017 Feb 2;12(2):e0171228. doi: 10.1371/journal.pone.0171228 (PMC5289592; doi:10.1371/journal.pone.0171228)
Supplement: S2 File — Raw RGB data, recovered quantitative phase and amplitude of live in vitro MCF10a cells flowing in a microfluidic channel. Objective is 20×, 0.4 NA. (ZIP) [file pone.0171228.s002.zip]

Archive with 7 entries (6 files):
- S2-amplitude.avi
- __MACOSX/
- __MACOSX/._S2-amplitude.avi
- S2-phase.avi
- __MACOSX/._S2-phase.avi
- S2-rgb.avi
- __MACOSX/._S2-rgb.avi
