# Supplementary material for: Single-shot quantitative phase microscopy with color-multiplexed differential phase contrast (cDPC)
Source: PLoS One. 2017 Feb 2;12(2):e0171228. doi: 10.1371/journal.pone.0171228 (PMC5289592; doi:10.1371/journal.pone.0171228)
Supplement: S3 File — (ZIP) [file pone.0171228.s003.zip]

Archive with 17 entries (14 files):
- Public/
- Public/.dropbox.attr
- Public/CAD/
- Public/CAD/.dropbox.attr
- Public/CAD/cdpc-filterbase.stl
- Public/CAD/cdpc-filterInsert.stl
- Public/CAD/cdpc-filterStencil.ai
- Public/CAD/cdpc-filterStencil.dwg
- Public/Code/
- Public/Code/.dropbox.attr
- Public/Code/ColorDPC_L2.m
- Public/Code/main_ColorDPC_v1.m
- Public/Code/rgb.tif
- Public/Code/SourceCompute.m
- Public/Code/TransferFunction_ColorDPC.m
- Public/LICENSE.txt
- Public/README.txt
