# Supplementary material for: Single-shot quantitative phase microscopy with color-multiplexed differential phase contrast (cDPC)
Source: PLoS One. 2017 Feb 2;12(2):e0171228. doi: 10.1371/journal.pone.0171228 (PMC5289592; doi:10.1371/journal.pone.0171228)
Supplement: S3 File — (ZIP) [file pone.0171228.s003.zip › Public/Code/ColorDPC_L2.m]

%%%%%%%%%%%%%%%%%%%%%%%%%%%%%%%%%%%%%%%%%%%%%%%%%%%%%%%%%%%%%%%%%%%%%%%%%%%
% ColorDPC_L2 solves the least squared solutions for phase and amplitude  %
% with L2 regularization                                                  %
%                                                                         %
% Problem: min ||I-Ax|| + alpha||a||+beta||p||        |M11 M12|       |a| %
%           x                                     A = |M21 M22| , x = |p| %
% a: F{amplitude}, p: F{phase}                                            %
%                                                                         %
% Inputs:                                                                 %
%        Measurements : normalized, zero-mean color intensities           %
%        Hr : amplitude transfer functions for each color intensity       %
%        Hi : phase transfer functions for each color intensity           %
%        alpha : regularization for amplitude                             %
%        beta : regularization for phase                                  %
%        lambda : wavelength for out put phase value                      %
% Outputs:                                                                %
%        amplitude : amplitude of the complex field                       %
%        phase : phase of the complex field of wavelength lambda          %
%                                                                         %
%                                                                         %
% last edited : Oct 1, 2015 by Michael Chen                               %
% Copyright (C) 2015  Z. Phillips and M. Chen                             %
%                                                                         %
% This program is free software: you can redistribute it and/or modify    %
% it under the terms of the GNU General Public License as published by    %
% the Free Software Foundation, either version 3 of the License, or       %
% (at your option) any later version.                                     %
%                                                                         %
% This program is distributed in the hope that it will be useful,         %
% but WITHOUT ANY WARRANTY; without even the implied warranty of          %
% MERCHANTABILITY or FITNESS FOR A PARTICULAR PURPOSE.  See the           %
% GNU General Public License for more details.                            %
%                                                                         % 
% You should have received a copy of the GNU General Public License       %
% along with this program.  If not, see <http://www.gnu.org/licenses/>.   %
%%%%%%%%%%%%%%%%%%%%%%%%%%%%%%%%%%%%%%%%%%%%%%%%%%%%%%%%%%%%%%%%%%%%%%%%%%%

function [amplitude,phase] = ColorDPC_L2(Measurements,Hr,Hi,alpha,beta,lambda)
    
    F = @(x) fftshift(fft2(ifftshift(x)));
    IF = @(x) fftshift(ifft2(ifftshift(x)));
    
    M11 = sum(abs(Hr.^2),3)+alpha;                % first block of the A matrix
    M12 = sum(Hi.*conj(Hr),3);                    % second block of the A matrix
    M21 = sum(Hr.*conj(Hi),3);                    % third block of the A matrix
    M22 = sum(abs(Hi.^2),3)+beta;                 % fourth block of the A matrix
    Determinants = M12.*M21-M11.*M22;

    I1 = sum(F(Measurements).*conj(Hr),3);        % top half of the I vector
    I2 = sum(F(Measurements).*conj(Hi),3);        % bottom half of the I vector

    famplitude = -(I1.*M22-I2.*M12)./Determinants;
    fphase = -(I2.*M11-I1.*M21)./Determinants;
    
    amplitude = exp(real(IF(famplitude)));
    phase = real(IF(fphase))/lambda;

end
