# Supplementary material for: Single-shot quantitative phase microscopy with color-multiplexed differential phase contrast (cDPC)
Source: PLoS One. 2017 Feb 2;12(2):e0171228. doi: 10.1371/journal.pone.0171228 (PMC5289592; doi:10.1371/journal.pone.0171228)
Supplement: S3 File — (ZIP) [file pone.0171228.s003.zip › Public/Code/main_ColorDPC_v1.m]

%%%%%%%%%%%%%%%%%%%%%%%%%%%%%%%%%%%%%%%%%%%%%%%%%%%%%%%%%%%%%%%%%%%%%%%%%%%
% main_ColorDPC_v1.m - Main file for Color DPC deconvolution              %
%                                                                         %
% last edited : Oct 1, 2015 by Michael Chen                               %
% Copyright (C) 2015  Z. Phillips and M. Chen                             %
%                                                                         %
% This program is free software: you can redistribute it and/or modify    %
% it under the terms of the GNU General Public License as published by    %
% the Free Software Foundation, either version 3 of the License, or       %
% (at your option) any later version.                                     %
%                                                                         %
% This program is distributed in the hope that it will be useful,         %
% but WITHOUT ANY WARRANTY; without even the implied warranty of          %
% MERCHANTABILITY or FITNESS FOR A PARTICULAR PURPOSE.  See the           %
% GNU General Public License for more details.                            %
%                                                                         % 
% You should have received a copy of the GNU General Public License       %
% along with this program.  If not, see <http://www.gnu.org/licenses/>.   %
%%%%%%%%%%%%%%%%%%%%%%%%%%%%%%%%%%%%%%%%%%%%%%%%%%%%%%%%%%%%%%%%%%%%%%%%%%%

clear all;

set(0,'DefaultFigureWindowStyle','docked');
F = @(x) fftshift(fft2(ifftshift(x)));
IF = @(x) fftshift(ifft2(ifftshift(x)));

%% parameters

% select a color image
filename = uigetfile('*.tif','choose a color DPC image');
tic

Intensity0 = double(demosaic(imread(filename),'bggr'));
%%

sigma = 1;                        % partial coherence factor
NA = 0.1;                         % system numerical aperture
NA_illu = sigma*NA;               % illumination numerical aperture
Magnification = 4.8;              % total magnification
rotation = [0,90,180];            % rotation of patterns for r,g,b channels
lambda = [0.65 0.53 0.48];        % wavelengths in micron
ps = 6.5/Magnification;           % pixel size in micron

deltaX = 500;
deltaY = 500;
yMin = 460;
xMin = 370;
yMax = yMin+deltaY-1;
xMax = xMin+deltaX-1;

Intensity = Intensity0(yMin:yMax,xMin:xMax,:);

num_wavelength = length(lambda);  
nangle = length(rotation);

rows = size(Intensity,1);         % dimension of the image
cols = size(Intensity,2);           
     
% Cartesian coordinate setting
x = -(cols-mod(cols,2))/2:1:(cols-mod(cols,2))/2-(mod(cols,2)==0);
x = ps*x;
y = -(rows-mod(rows,2))/2:1:(rows-mod(rows,2))/2-(mod(rows,2)==0);
y = ps*y;
[X,Y] = meshgrid(x,y);

dfx = 1/cols/ps;dfy = 1/rows/ps;
fx = dfx*(-(cols-mod(cols,2))/2:1:(cols-mod(cols,2))/2-(mod(cols,2)==0));
fy = dfy*(-(rows-mod(rows,2))/2:1:(rows-mod(rows,2))/2-(mod(rows,2)==0));
[Fx,Fy] = meshgrid(fx,fy);

%% data preprocessing

h = fspecial('average', [round(rows/4),round(cols/4)]);
for n = 1:num_wavelength
    bkL = imfilter(Intensity(:,:,n), h, 'symmetric','same');
    Intensity(:,:,n) = Intensity(:,:,n)./bkL;
    Intensity(:,:,n) = (Intensity(:,:,n)-mean(mean(Intensity(:,:,n))))/mean(mean(Intensity(:,:,n)));
end

%% source and transfer functions

for n = 1:num_wavelength
    Source(:,:,n) = SourceCompute(rotation(n), NA_illu, lambda(n), Fx, Fy);
    Pupil(:,:,n) = ((Fx.^2+Fy.^2)*lambda(n)^2<NA^2);
    [Hi(:,:,n) Hr(:,:,n)] = TransferFunction_ColorDPC(lambda(n),Source(:,:,n),Pupil(:,:,n)); 
end

%% phase and amplitude retrieval

reg_amp = 1e-2;                  % regularization for amplitude
reg_phase = 1e-3;                % regularization for phase

[amplitude,phase] = ColorDPC_L2(Intensity,Hr,Hi,reg_amp,reg_phase,lambda(2));

figure;imagesc(abs(F(amplitude)).^.1); axis off; axis image; colormap gray
title('Amplitude Spectrum','fontsize',20)
figure;imagesc(abs(F(phase)).^.1); axis off; axis image; colormap gray
title('Phase Spectrum','fontsize',20)
figure;imagesc(amplitude); axis off; axis image; colormap gray; caxis([0,1.5])
title('Amplitude','fontsize',20)
figure;imagesc(phase); axis off; axis image; colormap gray
title('Phase','fontsize',20);
%%


phase0 = phase-min(min(phase));

x = (1:(xMax-xMin+1))*ps;
y = (1:(yMax-yMin+1))*ps;
figure; h=surf(x,y,phase0); set(h,'LineStyle','none'); zlim([0 15]);
colormap jet; view(-45, 37);
xlabel('Position (\mum)');
ylabel('Position (\mum)');
zlabel('Phase (rad)');
h=gca;
set(h,'fontsize',18,'fontweight','bold');


toc
