# Supplementary material for: Single-shot quantitative phase microscopy with color-multiplexed differential phase contrast (cDPC)
Source: PLoS One. 2017 Feb 2;12(2):e0171228. doi: 10.1371/journal.pone.0171228 (PMC5289592; doi:10.1371/journal.pone.0171228)
Supplement: S3 File — (ZIP) [file pone.0171228.s003.zip › Public/Code/SourceCompute.m]

%%%%%%%%%%%%%%%%%%%%%%%%%%%%%%%%%%%%%%%%%%%%%%%%%%%%%%%%%%%%%%%%%%%%%%%%%%%
% SourceCompute.m - Generates source in spatial frequency coordinates.    %
%   Inputs:                                                               %
%   rot_an: rotation angle of the asymmetric axis                         %
%   NA_illum: illumination NA                                             %
%   lambda: wavelength                                                    %
%   u,v: spaital frequency axes                                           %
%                                                                         %
% last edited : Oct 1, 2015 by Michael Chen                               %
% Copyright (C) 2015  Z. Phillips and M. Chen                             %
%                                                                         %
% This program is free software: you can redistribute it and/or modify    %
% it under the terms of the GNU General Public License as published by    %
% the Free Software Foundation, either version 3 of the License, or       %
% (at your option) any later version.                                     %
%                                                                         %
% This program is distributed in the hope that it will be useful,         %
% but WITHOUT ANY WARRANTY; without even the implied warranty of          %
% MERCHANTABILITY or FITNESS FOR A PARTICULAR PURPOSE.  See the           %
% GNU General Public License for more details.                            %
%                                                                         % 
% You should have received a copy of the GNU General Public License       %
% along with this program.  If not, see <http://www.gnu.org/licenses/>.   %
%%%%%%%%%%%%%%%%%%%%%%%%%%%%%%%%%%%%%%%%%%%%%%%%%%%%%%%%%%%%%%%%%%%%%%%%%%%


function [ S ] = SourceCompute( rot_an, NA_illum, lambda, u, v)

% support of the source
S0 = sqrt(u.^2+v.^2)<=NA_illum/lambda;

LR = zeros(size(u));
% asymmetric mask based on illumination angle
LR(v>(u*tand(rot_an)))=1;
LR(v<(u*tand(rot_an)))=0;
if rot_an == 270 || rot_an == 90 || rot_an == 180
    LR = 1-LR;
%     LR = -LR;
end

S = S0.*LR;

end
