# Supplementary material for: Single-shot quantitative phase microscopy with color-multiplexed differential phase contrast (cDPC)
Source: PLoS One. 2017 Feb 2;12(2):e0171228. doi: 10.1371/journal.pone.0171228 (PMC5289592; doi:10.1371/journal.pone.0171228)
Supplement: S3 File — (ZIP) [file pone.0171228.s003.zip › Public/Code/TransferFunction_ColorDPC.m]

%%%%%%%%%%%%%%%%%%%%%%%%%%%%%%%%%%%%%%%%%%%%%%%%%%%%%%%%%%%%%%%%%%%%%%%%%%%
% TransferFunction_ColorDPC calculate transfer functions for amplitude    %
% and phase for partially coherent imaging systems                        %
%                                                                         %
% Inputs:                                                                 %
%        lambda : wavelength of the illumination light                    %
%        S : source shape in fourier space                                %
%        P : Pupil of the imaging system                                  %
% Outputs:                                                                %
%        ImaginaryTransferFunction : phase transfer function              %
%        RealTransferFunction : amplitude transfer function               %
%                                                                         %
% last edited : Oct 1, 2015 by Michael Chen                               %
% Copyright (C) 2015  Z. Phillips and M. Chen                             %
%                                                                         %
% This program is free software: you can redistribute it and/or modify    %
% it under the terms of the GNU General Public License as published by    %
% the Free Software Foundation, either version 3 of the License, or       %
% (at your option) any later version.                                     %
%                                                                         %
% This program is distributed in the hope that it will be useful,         %
% but WITHOUT ANY WARRANTY; without even the implied warranty of          %
% MERCHANTABILITY or FITNESS FOR A PARTICULAR PURPOSE.  See the           %
% GNU General Public License for more details.                            %
%                                                                         % 
% You should have received a copy of the GNU General Public License       %
% along with this program.  If not, see <http://www.gnu.org/licenses/>.   %
%%%%%%%%%%%%%%%%%%%%%%%%%%%%%%%%%%%%%%%%%%%%%%%%%%%%%%%%%%%%%%%%%%%%%%%%%%%

function [ImaginaryTransferFunction,RealTransferFunction] = TransferFunction_ColorDPC(lambda,S,P)

    F = @(x) fft2(ifftshift(x));
    IF = @(x) fftshift(ifft2(x));

    FPS_cFP = F(S.*P).*conj(F(P));

    RealTransferFunction = 2*IF(real(FPS_cFP));
    ImaginaryTransferFunction = 2*IF(i*imag(FPS_cFP));
    
    %DC = length(find(abs(S.*P)>0));
    DC = sum(sum(S.*abs(P).^2));

    ImaginaryTransferFunction = i*real(ImaginaryTransferFunction)/DC/lambda;

%     RealTransferFunction = RealTransferFunction/DC/lambda;
    RealTransferFunction = real(RealTransferFunction)/DC;

end
