# Supplementary material for: Single-shot quantitative phase microscopy with color-multiplexed differential phase contrast (cDPC)
Source: PLoS One. 2017 Feb 2;12(2):e0171228. doi: 10.1371/journal.pone.0171228 (PMC5289592; doi:10.1371/journal.pone.0171228)
Supplement: S3 File — (ZIP) [file pone.0171228.s003.zip › Public/README.txt]

/************************* cDPC CAD Files and Code *****************************/
This .zip file contains all files necessary to construct a cDPC filter 
for a Nikon TE300 microscope. The /CAD directory contains two .stl files
(cdpc-filterbase.stl, cdpc-filterinsert.stl) which may be printed with 
any modern commercial printer. We used a Type A Machines Series 1 printer 
for our prototype. The cdpc-filterStencil.ai and cdpc-filterStencil.dwg files
contain the same information and should be used to make the color filter inserts
with a modern laser-cutter. The top four designs should be made with each color, 
and the bottom two designs are designed to be cut from 1/16in clear acrylic.

/**** PARTS LIST ****/
-Color Filters-
#797 Deep Purple (Lee Filter, Inc.)
#787 Marius Red (Lee Filter, Inc.)
#116 Medium Blue-Green (Lee Filter, Inc.)
#736 Twickenham Green (Lee Filter, Inc.)
(Usually sold in m^2 for ~6USD per sheet)

-Acrylic-
1/16in clear acrylic sheet (~4 square inches)

-Hardware-
2x M3 Nuts (Can also use PC motherboard standoffs!)
2x M3 Socket-head cap screws, 8mm length
2x springs, approximatly 0.25in spring diameter, 0.025in wire diameter,
 cut to 8mm uncomporessed length

/**** Code ****/
The included code should work with MATLAB R2010 or newer. 
Run "main_ColorDPC_v1" and select the included example image to process data.
Future revisions and implementations in other programming languages may be 
available at https://github.com/Waller-Lab in the future.
